# Supplementary material for: Population Genomic Analysis of Listeria monocytogenes From Food Reveals Substrate-Specific Genome Variation
Source: Front Microbiol. 2021 Feb 9;12:620033. doi: 10.3389/fmicb.2021.620033 (PMC7902062; doi:10.3389/fmicb.2021.620033)
Supplement: Supplementary file 6 [file Table_1.XLSX]

## Sheet: Sheet1
Supplementary Table S1. Metadata for the 504 Listeria monocytogenes isolates.
Isolate Name	Food Source	GenBank assembly accession	Lineage	Serotype	Population Assignment	Geographic Origin	Percentage of Complete BUSCO Genes
DAIRY_GCA_000681515_2_ASM68151v2_genomic	CHEESE	GCA_000681515.2	I	4b	2	USA:MN	0.97
DAIRY_GCA_000987705_1_ASM98770v1_genomic	DAIRY NON-CHEESE	GCA_000987705.1	I	1/2b	2	Ireland	0.97
DAIRY_GCA_001317555_2_ASM131755v2_genomic	CHEESE	GCA_001317555.2	II	1/2c	10	Brazil: Porto Alegre	0.97
DAIRY_GCA_001342195_2_ASM134219v2_genomic	CHEESE	GCA_001342195.2	I	4b	2	Brazil: Porto Alegre	0.97
DAIRY_GCA_001463975_1_ASM146397v1_genomic	CHEESE	GCA_001463975.1	I	4b	2	Ireland	0.97
DAIRY_GCA_001465135_2_ASM146513v2_genomic	CHEESE	GCA_001465135.2	II	1/2c	10	Ireland	0.97
DAIRY_GCA_001466165_1_ASM146616v1_genomic	CHEESE	GCA_001466165.1	II	1/2a	6		0.903
DAIRY_GCA_001466195_1_ASM146619v1_genomic	CHEESE	GCA_001466195.1	II	1/2a	6		0.903
DAIRY_GCA_001548635_2_ASM154863v2_genomic	CHEESE	GCA_001548635.2	I	1/2b	1	USA:MD	0.97
DAIRY_GCA_002131935_1_ASM213193v1_genomic	CHEESE	GCA_002131935.1	I	4b	2	USA:CA	0.97
DAIRY_GCA_002132975_1_ASM213297v1_genomic	CHEESE	GCA_002132975.1	I	4b	2	USA:CA	0.97
DAIRY_GCA_002213825_1_ASM221382v1_genomic	CHEESE	GCA_002213825.1	II	1/2a	4	Canada: Quebec	0.97
DAIRY_GCA_002213865_1_ASM221386v1_genomic	CHEESE	GCA_002213865.1	II	1/2a	4	Canada: Quebec	0.97
DAIRY_GCA_002213945_1_ASM221394v1_genomic	CHEESE	GCA_002213945.1	I	4b	2	Canada: British Columbia	0.97
DAIRY_GCA_002213965_1_ASM221396v1_genomic	CHEESE	GCA_002213965.1	I	4b	2	Canada: British Columbia	0.97
DAIRY_GCA_002222785_1_ASM222278v1_genomic	CHEESE	GCA_002222785.1	I	4b	2	USA:WA	0.97
DAIRY_GCA_002445255_1_CFSAN049216_genomic	DAIRY NON-CHEESE	GCA_002445255.1	II	1/2a	4	Italy	0.97
DAIRY_GCA_002445745_1_ASM244574v1_genomic	DAIRY NON-CHEESE	GCA_002445745.1	II	1/2a	4	Italy	0.968
DAIRY_GCA_002445795_1_ASM244579v1_genomic	DAIRY NON-CHEESE	GCA_002445795.1	II	1/2a	4	Italy	0.97
DAIRY_GCA_002445995_1_ASM244599v1_genomic	CHEESE	GCA_002445995.1	II	1/2a	4	Italy	0.97
DAIRY_GCA_002446525_1_ASM244652v1_genomic	CHEESE	GCA_002446525.1	II	1/2a	6	Italy	0.97
DAIRY_GCA_002446655_1_ASM244665v1_genomic	DAIRY NON-CHEESE	GCA_002446655.1	II	1/2c	10	Italy	0.968
DAIRY_GCA_002523345_1_ASM252334v1_genomic	DAIRY NON-CHEESE	GCA_002523345.1	II	1/2a	4	Italy	0.97
DAIRY_GCA_002523435_1_ASM252343v1_genomic	DAIRY NON-CHEESE	GCA_002523435.1	I	4b	2	Italy	0.97
DAIRY_GCA_002524495_1_ASM252449v1_genomic	CHEESE	GCA_002524495.1	I	4b	2	Italy	0.97
DAIRY_GCA_002524785_1_ASM252478v1_genomic	CHEESE	GCA_002524785.1	II	1/2a	4	Italy	0.97
DAIRY_GCA_002525405_1_ASM252540v1_genomic	CHEESE	GCA_002525405.1	II	1/2a	4	Italy	0.97
DAIRY_GCA_002525855_1_ASM252585v1_genomic	DAIRY NON-CHEESE	GCA_002525855.1	I	4b	2	Italy	0.97
DAIRY_GCA_002525875_1_ASM252587v1_genomic	DAIRY NON-CHEESE	GCA_002525875.1	II	1/2a	7	Italy	0.97
DAIRY_GCA_002525975_1_ASM252597v1_genomic	CHEESE	GCA_002525975.1	II	1/2a	7	Italy	0.97
DAIRY_GCA_002526195_1_ASM252619v1_genomic	CHEESE	GCA_002526195.1	II	1/2a	4	Italy	0.97
DAIRY_GCA_002526235_1_ASM252623v1_genomic	CHEESE	GCA_002526235.1	II	1/2c	10	Italy	0.968
DAIRY_GCA_002526265_1_ASM252626v1_genomic	DAIRY NON-CHEESE	GCA_002526265.1	II	1/2a	4	Italy	0.954
DAIRY_GCA_002526415_1_ASM252641v1_genomic	CHEESE	GCA_002526415.1	II	1/2c	10	Italy	0.968
DAIRY_GCA_002526425_1_ASM252642v1_genomic	DAIRY NON-CHEESE	GCA_002526425.1	II	1/2c	10	Italy	0.968
DAIRY_GCA_002526435_1_ASM252643v1_genomic	DAIRY NON-CHEESE	GCA_002526435.1	I	4b	2	Italy	0.97
DAIRY_GCA_002526845_1_ASM252684v1_genomic	CHEESE	GCA_002526845.1	II	1/2a	4	Italy	0.97
DAIRY_GCA_002526965_1_ASM252696v1_genomic	DAIRY NON-CHEESE	GCA_002526965.1	I	1/2b	1	Italy	0.97
DAIRY_GCA_002527025_1_ASM252702v1_genomic	CHEESE	GCA_002527025.1	I	4b	2	Italy	0.966
DAIRY_GCA_002527235_1_ASM252723v1_genomic	CHEESE	GCA_002527235.1	II	1/2a	4	Italy	0.97
DAIRY_GCA_002527275_1_ASM252727v1_genomic	DAIRY NON-CHEESE	GCA_002527275.1	I	4b	2	Italy	0.968
DAIRY_GCA_002527355_1_ASM252735v1_genomic	DAIRY NON-CHEESE	GCA_002527355.1	II	1/2a	4	Italy	0.96
DAIRY_GCA_002527375_1_ASM252737v1_genomic	DAIRY NON-CHEESE	GCA_002527375.1	I	4b	2	Italy	0.97
DAIRY_GCA_002528095_1_ASM252809v1_genomic	CHEESE	GCA_002528095.1	II	1/2a	4	Italy	0.97
DAIRY_GCA_002528275_1_ASM252827v1_genomic	DAIRY NON-CHEESE	GCA_002528275.1	I	4b	2	Italy	0.97
DAIRY_GCA_002528575_1_ASM252857v1_genomic	CHEESE	GCA_002528575.1	II	1/2c	10	Italy	0.966
DAIRY_GCA_002528605_1_ASM252860v1_genomic	CHEESE	GCA_002528605.1	II	1/2a	4	Italy	0.97
DAIRY_GCA_002529725_1_ASM252972v1_genomic	DAIRY NON-CHEESE	GCA_002529725.1	II	1/2c	10	Italy	0.97
DAIRY_GCA_002530145_1_ASM253014v1_genomic	DAIRY NON-CHEESE	GCA_002530145.1	I	4b	2	Italy	0.97
DAIRY_GCA_002530165_1_ASM253016v1_genomic	DAIRY NON-CHEESE	GCA_002530165.1	II	1/2c	10	Italy	0.97
DAIRY_GCA_003002315_1_ASM300231v1_genomic	DAIRY NON-CHEESE	GCA_003002315.1	I	1/2b	1	Chile:Santiago	0.97
DAIRY_GCA_003002615_1_ASM300261v1_genomic	DAIRY NON-CHEESE	GCA_003002615.1	I	4b	2	Chile:Santiago	0.97
DAIRY_GCA_003002775_1_ASM300277v1_genomic	DAIRY NON-CHEESE	GCA_003002775.1	I	1/2b	1	Chile:Santiago	0.97
DAIRY_GCA_003186845_1_ASM318684v1_genomic	DAIRY NON-CHEESE	GCA_003186845.1	II	1/2a	9	Canada: Toronto	0.964
DAIRY_GCA_003187115_1_ASM318711v1_genomic	CHEESE	GCA_003187115.1	II	1/2a	9	Canada: Toronto	0.968
DAIRY_GCA_003188385_1_ASM318838v1_genomic	DAIRY NON-CHEESE	GCA_003188385.1	I	1/2b	1	Canada: Toronto	0.968
DAIRY_GCA_003190725_1_ASM319072v1_genomic	CHEESE	GCA_003190725.1	I	4b	2	Canada: Toronto	0.962
DAIRY_GCA_003191065_1_ASM319106v1_genomic	CHEESE	GCA_003191065.1	II	1/2c	10	Canada: Toronto	0.958
DAIRY_GCA_003191265_1_ASM319126v1_genomic	CHEESE	GCA_003191265.1	I	1/2b	2	Canada: Toronto	0.968
DAIRY_GCA_003191465_1_ASM319146v1_genomic	CHEESE	GCA_003191465.1	I	1/2b	1	Canada: Toronto	0.966
DAIRY_GCA_003191505_1_ASM319150v1_genomic	CHEESE	GCA_003191505.1	II	1/2a	4	Canada: Toronto	0.968
DAIRY_GCA_003587115_1_ASM358711v1_genomic	CHEESE	GCA_003587115.1	II	1/2a	4	Switzerland	0.97
DAIRY_GCA_003587225_1_ASM358722v1_genomic	DAIRY NON-CHEESE	GCA_003587225.1	II	1/2a	4	Switzerland	0.97
DAIRY_GCA_003587265_1_ASM358726v1_genomic	CHEESE	GCA_003587265.1	I	4b	2	Switzerland	0.97
DAIRY_GCA_003587625_1_ASM358762v1_genomic	CHEESE	GCA_003587625.1	I	4b	2	Switzerland	0.97
DAIRY_GCA_003588945_1_ASM358894v1_genomic	DAIRY NON-CHEESE	GCA_003588945.1	II	1/2a	4	Switzerland	0.97
DAIRY_GCA_003588965_1_ASM358896v1_genomic	CHEESE	GCA_003588965.1	II	1/2a	4	Switzerland	0.97
DAIRY_GCA_003589105_1_ASM358910v1_genomic	CHEESE	GCA_003589105.1	II	1/2a	4	Switzerland	0.97
DAIRY_GCA_003609075_1_ASM360907v1_genomic	DAIRY NON-CHEESE	GCA_003609075.1	I	1/2b	2	USA:CT	0.97
DAIRY_GCA_003642225_1_PDT000288183_6_genomic	DAIRY NON-CHEESE	GCA_003642225.1	II	1/2a	5	USA:IL	0.969
DAIRY_GCA_003677665_1_PDT000288149_3_genomic	DAIRY NON-CHEESE	GCA_003677665.1	I	4b	2	USA:IL	0.97
DAIRY_GCA_003703655_1_ASM370365v1_genomic	CHEESE	GCA_003703655.1	I	4b	2	Switzerland	0.97
DAIRY_GCA_003703675_1_ASM370367v1_genomic	DAIRY NON-CHEESE	GCA_003703675.1	II	1/2a	4	Switzerland	0.97
DAIRY_GCA_003703705_1_ASM370370v1_genomic	CHEESE	GCA_003703705.1	I	1/2b	2	Switzerland	0.97
DAIRY_GCA_004381735_1_PDT000068642_2_genomic	DAIRY NON-CHEESE	GCA_004381735.1	I	1/2b	1	USA:TX	0.958
DAIRY_GCA_004384945_1_PDT000237184_2_genomic	CHEESE	GCA_004384945.1	I	4b	2	USA: WA	0.969
DAIRY_GCA_004387745_1_PDT000094235_2_genomic	DAIRY NON-CHEESE	GCA_004387745.1	II	1/2a	4	USA:AK	0.969
DAIRY_GCA_004388065_1_PDT000065984_2_genomic	DAIRY NON-CHEESE	GCA_004388065.1	I	1/2b	1	USA	0.97
DAIRY_GCA_004388305_1_PDT000066351_2_genomic	DAIRY NON-CHEESE	GCA_004388305.1	I	1/2b	1	USA:TX	0.97
DAIRY_GCA_004388505_1_PDT000068603_2_genomic	DAIRY NON-CHEESE	GCA_004388505.1	I	1/2b	1	USA:TX	0.968
DAIRY_GCA_004389005_1_PDT000003889_3_genomic	DAIRY NON-CHEESE	GCA_004389005.1	I	1/2b	1	USA:VA	0.969
DAIRY_GCA_004389905_1_PDT000103525_2_genomic	DAIRY NON-CHEESE	GCA_004389905.1	II	1/2a	6	USA:Washington	0.968
DAIRY_GCA_004391565_1_PDT000001079_3_genomic	CHEESE	GCA_004391565.1	I	4b	2	USA:CA	0.969
DAIRY_GCA_004396685_1_PDT000065954_2_genomic	DAIRY NON-CHEESE	GCA_004396685.1	I	1/2b	1	USA	0.969
DAIRY_GCA_004397765_1_PDT000025596_3_genomic	CHEESE	GCA_004397765.1	I	1/2b	1	USA:MN	0.97
DAIRY_GCA_004404585_1_PDT000038312_2_genomic	DAIRY NON-CHEESE	GCA_004404585.1	II	1/2a	4	USA	0.969
DAIRY_GCA_004407175_1_PDT000038952_2_genomic	CHEESE	GCA_004407175.1	I	4b	2	USA:OR	0.97
DAIRY_GCA_004411605_1_PDT000060494_2_genomic	DAIRY NON-CHEESE	GCA_004411605.1	I	1/2b	1	USA:OK	0.969
DAIRY_GCA_004411725_1_PDT000407072_1_genomic	CHEESE	GCA_004411725.1	I	1/2b	1	USA:MI	0.969
DAIRY_GCA_004416025_1_PDT000069743_2_genomic	CHEESE	GCA_004416025.1	I	1/2b	2	Greece	0.969
DAIRY_GCA_004422815_1_PDT000034073_3_genomic	DAIRY NON-CHEESE	GCA_004422815.1	II	1/2a	4	USA:MA	0.966
DAIRY_GCA_004429405_1_PDT000037369_2_genomic	CHEESE	GCA_004429405.1	I	4b	2	USA:VA	0.969
DAIRY_GCA_004439825_1_PDT000224527_2_genomic	CHEESE	GCA_004439825.1	II	1/2a	9	USA: WA	0.97
DAIRY_GCA_004442205_1_PDT000237163_2_genomic	CHEESE	GCA_004442205.1	I	4b	2	USA: WA	0.967
DAIRY_GCA_004443205_1_PDT000257213_2_genomic	CHEESE	GCA_004443205.1	I	4b	2	USA: WA	0.97
DAIRY_GCA_004459015_1_PDT000409360_1_genomic	CHEESE	GCA_004459015.1	II	1/2c	10	Italy	0.97
DAIRY_GCA_004460085_1_PDT000407085_1_genomic	CHEESE	GCA_004460085.1	I	1/2b	1	USA:MI	0.969
DAIRY_GCA_004473005_1_PDT000455228_1_genomic	CHEESE	GCA_004473005.1	II	1/2a	4	USA:CT	0.969
DAIRY_GCA_004496505_1_PDT000003881_3_genomic	CHEESE	GCA_004496505.1	I	1/2b	1	USA:MD	0.969
DAIRY_GCA_004499425_1_PDT000085362_2_genomic	CHEESE	GCA_004499425.1	II	1/2a	4	USA:FL	0.97
DAIRY_GCA_004500725_1_PDT000086530_2_genomic	CHEESE	GCA_004500725.1	I	4b	2	USA:FL	0.967
DAIRY_GCA_004509645_1_PDT000107228_2_genomic	CHEESE	GCA_004509645.1	I	4b	2	Poland	0.97
DAIRY_GCA_004516605_1_PDT000133676_2_genomic	CHEESE	GCA_004516605.1	II	1/2a	4	USA:FL	0.969
DAIRY_GCA_004533405_1_PDT000481178_1_genomic	CHEESE	GCA_004533405.1	I	4b	2	Chile	0.968
DAIRY_GCA_004534565_1_PDT000481449_1_genomic	CHEESE	GCA_004534565.1	I	1/2b	2	Chile	0.969
DAIRY_GCA_004534645_1_PDT000481431_1_genomic	CHEESE	GCA_004534645.1	I	1/2b	2	Chile	0.97
DAIRY_GCA_004535405_1_PDT000481229_1_genomic	CHEESE	GCA_004535405.1	I	4b	2	Chile	0.969
DAIRY_GCA_004535485_1_PDT000481525_1_genomic	CHEESE	GCA_004535485.1	II	1/2a	9	Chile	0.97
DAIRY_GCA_004550185_1_PDT000481250_1_genomic	CHEESE	GCA_004550185.1	I	4b	2	Chile	0.97
DAIRY_GCA_004550505_1_PDT000481440_1_genomic	CHEESE	GCA_004550505.1	I	1/2b	2	Chile	0.97
DAIRY_GCA_004550565_1_PDT000481444_1_genomic	CHEESE	GCA_004550565.1	I	1/2b	2	Chile	0.969
DAIRY_GCA_004577455_1_PDT000150731_2_genomic	CHEESE	GCA_004577455.1	I	4b	2	USA:FL	0.969
DAIRY_GCA_004580215_1_PDT000152327_2_genomic	DAIRY NON-CHEESE	GCA_004580215.1	I	1/2b	1	USA:TX	0.97
DAIRY_GCA_004595935_1_PDT000215750_2_genomic	DAIRY NON-CHEESE	GCA_004595935.1	I	4b	2	USA:NY	0.968
DAIRY_GCA_004595995_1_PDT000215754_2_genomic	CHEESE	GCA_004595995.1	II	1/2a	4	USA:NY	0.956
DAIRY_GCA_004596095_1_PDT000215753_2_genomic	CHEESE	GCA_004596095.1	II	1/2a	4	USA:NY	0.962
DAIRY_GCA_004596355_1_PDT000215757_2_genomic	DAIRY NON-CHEESE	GCA_004596355.1	II	1/2a	4	USA:NY	0.97
DAIRY_GCA_004596375_1_PDT000215755_2_genomic	DAIRY NON-CHEESE	GCA_004596375.1	I	4b	2	USA:NY	0.968
DAIRY_GCA_004602025_1_PDT000222632_2_genomic	CHEESE	GCA_004602025.1	I	4b	2	USA:PA	0.97
DAIRY_GCA_004619975_1_PDT000264812_2_genomic	CHEESE	GCA_004619975.1	II	1/2a	4	USA:NY	0.969
DAIRY_GCA_004633995_1_PDT000288151_2_genomic	DAIRY NON-CHEESE	GCA_004633995.1	II	1/2a	5	USA:PA	0.969
DAIRY_GCA_004638625_1_PDT000088535_2_genomic	CHEESE	GCA_004638625.1	II	1/2a	4	France	0.969
DAIRY_GCA_004639465_1_PDT000086561_2_genomic	DAIRY NON-CHEESE	GCA_004639465.1	III	4c	3	USA:FL	0.97
DAIRY_GCA_004645245_1_PDT000101284_2_genomic	DAIRY NON-CHEESE	GCA_004645245.1	II	1/2a	6	USA:WA	0.964
DAIRY_GCA_004650805_1_PDT000103284_2_genomic	DAIRY NON-CHEESE	GCA_004650805.1	II	1/2a	6	USA:WA	0.96
DAIRY_GCA_004650905_1_PDT000103292_2_genomic	DAIRY NON-CHEESE	GCA_004650905.1	I	4b	2	USA:WA	0.97
DAIRY_GCA_004650945_1_PDT000103293_2_genomic	DAIRY NON-CHEESE	GCA_004650945.1	II	1/2a	6	USA:WA	0.969
DAIRY_GCA_004650985_1_PDT000103294_2_genomic	DAIRY NON-CHEESE	GCA_004650985.1	II	1/2a	10	USA:WA	0.97
DAIRY_GCA_004651125_1_PDT000103304_2_genomic	DAIRY NON-CHEESE	GCA_004651125.1	II	1/2a	6	USA:WA	0.968
DAIRY_GCA_004651865_1_PDT000103358_2_genomic	DAIRY NON-CHEESE	GCA_004651865.1	II	1/2a	6	USA:WA	0.964
DAIRY_GCA_004654345_1_PDT000110794_2_genomic	DAIRY NON-CHEESE	GCA_004654345.1	I	4b	2	USA:IA	0.969
DAIRY_GCA_004654365_1_PDT000110793_2_genomic	DAIRY NON-CHEESE	GCA_004654365.1	I	1/2b	2	USA:VT	0.969
DAIRY_GCA_004654385_1_PDT000111468_2_genomic	DAIRY NON-CHEESE	GCA_004654385.1	I	1/2b	2	USA:MI	0.969
DAIRY_GCA_004654405_1_PDT000110795_2_genomic	DAIRY NON-CHEESE	GCA_004654405.1	I	1/2b	2	USA:OH	0.97
DAIRY_GCA_004654425_1_PDT000110796_2_genomic	DAIRY NON-CHEESE	GCA_004654425.1	I	4b	2	USA:TN	0.969
DAIRY_GCA_004654445_1_PDT000111462_2_genomic	DAIRY NON-CHEESE	GCA_004654445.1	I	1/2b	2	USA:MN	0.969
DAIRY_GCA_004654465_1_PDT000110807_2_genomic	DAIRY NON-CHEESE	GCA_004654465.1	I	1/2b	2	USA:MO	0.969
DAIRY_GCA_004654485_1_PDT000110798_2_genomic	DAIRY NON-CHEESE	GCA_004654485.1	II	1/2a	4	USA:VT	0.969
DAIRY_GCA_004654505_1_PDT000113005_2_genomic	DAIRY NON-CHEESE	GCA_004654505.1	I	4b	2	USA:CA	0.969
DAIRY_GCA_004654525_1_PDT000111470_2_genomic	DAIRY NON-CHEESE	GCA_004654525.1	I	4b	2	USA:MI	0.97
DAIRY_GCA_004654645_1_PDT000113003_2_genomic	DAIRY NON-CHEESE	GCA_004654645.1	I	1/2b	2	USA:IL	0.966
DAIRY_GCA_004654735_1_PDT000111471_2_genomic	DAIRY NON-CHEESE	GCA_004654735.1	I	1/2b	2	USA:NY	0.969
DAIRY_GCA_004654765_1_PDT000110806_2_genomic	DAIRY NON-CHEESE	GCA_004654765.1	I	4b	2	USA:FL	0.969
DAIRY_GCA_004654785_1_PDT000111472_2_genomic	DAIRY NON-CHEESE	GCA_004654785.1	I	1/2b	2	USA:VT	0.97
DAIRY_GCA_004654825_1_PDT000111469_2_genomic	DAIRY NON-CHEESE	GCA_004654825.1	I	1/2b	2	USA:VT	0.969
DAIRY_GCA_004655125_1_PDT000113006_2_genomic	DAIRY NON-CHEESE	GCA_004655125.1	I	1/2b	2	USA:VT	0.969
DAIRY_GCA_004655145_1_PDT000112946_2_genomic	DAIRY NON-CHEESE	GCA_004655145.1	I	1/2b	2	USA:MN	0.969
DAIRY_GCA_004655385_1_PDT000110799_2_genomic	DAIRY NON-CHEESE	GCA_004655385.1	I	1/2b	1	USA:CA	0.969
DAIRY_GCA_004655425_1_PDT000110802_2_genomic	DAIRY NON-CHEESE	GCA_004655425.1	I	4b	2	USA:AZ	0.969
DAIRY_GCA_004655445_1_PDT000110800_2_genomic	DAIRY NON-CHEESE	GCA_004655445.1	I	1/2b	2	USA:OH	0.97
DAIRY_GCA_004655465_1_PDT000110803_2_genomic	DAIRY NON-CHEESE	GCA_004655465.1	III	4c	3	USA:KY	0.969
DAIRY_GCA_004655485_1_PDT000110805_2_genomic	DAIRY NON-CHEESE	GCA_004655485.1	I	1/2b	1	USA:CA	0.969
DAIRY_GCA_004655545_1_PDT000110808_2_genomic	DAIRY NON-CHEESE	GCA_004655545.1	I	4b	2	USA:PA	0.969
DAIRY_GCA_004655585_1_PDT000111317_2_genomic	DAIRY NON-CHEESE	GCA_004655585.1	II	1/2a	4	USA	0.97
DAIRY_GCA_004655605_1_PDT000111318_2_genomic	DAIRY NON-CHEESE	GCA_004655605.1	II	1/2a	4	USA	0.968
DAIRY_GCA_004655745_1_PDT000111467_2_genomic	DAIRY NON-CHEESE	GCA_004655745.1	I	4b	2	USA:PA	0.969
DAIRY_GCA_004656545_1_PDT000112999_2_genomic	DAIRY NON-CHEESE	GCA_004656545.1	I	1/2b	2	USA:NY	0.969
DAIRY_GCA_004656565_1_PDT000112998_2_genomic	DAIRY NON-CHEESE	GCA_004656565.1	I	1/2b	2	USA:WI	0.966
DAIRY_GCA_004656585_1_PDT000113002_2_genomic	DAIRY NON-CHEESE	GCA_004656585.1	III	4c	3	USA:IL	0.967
DAIRY_GCA_004656625_1_PDT000113000_2_genomic	DAIRY NON-CHEESE	GCA_004656625.1	I	4b	2	USA:MI	0.969
DAIRY_GCA_004656645_1_PDT000113008_2_genomic	DAIRY NON-CHEESE	GCA_004656645.1	I	1/2b	2	USA:PA	0.969
DAIRY_GCA_004656665_1_PDT000113009_2_genomic	DAIRY NON-CHEESE	GCA_004656665.1	I	1/2b	2	USA:MI	0.969
DAIRY_GCA_004657625_1_PDT000114442_2_genomic	DAIRY NON-CHEESE	GCA_004657625.1	I	1/2b	2	USA:WI	0.97
DAIRY_GCA_004658125_1_PDT000114434_2_genomic	DAIRY NON-CHEESE	GCA_004658125.1	I	1/2b	1	USA:IN	0.969
DAIRY_GCA_004658145_1_PDT000114435_2_genomic	DAIRY NON-CHEESE	GCA_004658145.1	I	4b	2	USA:IA	0.969
DAIRY_GCA_004658185_1_PDT000114438_2_genomic	DAIRY NON-CHEESE	GCA_004658185.1	I	1/2b	2	USA:PA	0.967
DAIRY_GCA_004658225_1_PDT000114436_2_genomic	DAIRY NON-CHEESE	GCA_004658225.1	I	1/2b	2	USA:NY	0.969
DAIRY_GCA_004658605_1_PDT000115367_2_genomic	DAIRY NON-CHEESE	GCA_004658605.1	I	1/2b	1	USA:MI	0.97
DAIRY_GCA_004659965_1_PDT000125069_2_genomic	DAIRY NON-CHEESE	GCA_004659965.1	II	1/2a	7	USA:CA	0.97
DAIRY_GCA_004660145_1_PDT000125079_2_genomic	DAIRY NON-CHEESE	GCA_004660145.1	II	1/2a	4	USA:NY	0.97
DAIRY_GCA_004664765_1_PDT000127292_2_genomic	DAIRY NON-CHEESE	GCA_004664765.1	I	4b	2	USA:AL	0.968
DAIRY_GCA_004667965_1_PDT000129291_2_genomic	DAIRY NON-CHEESE	GCA_004667965.1	II	1/2a	4	USA:OH	0.969
DAIRY_GCA_004668025_1_PDT000129293_2_genomic	DAIRY NON-CHEESE	GCA_004668025.1	II	1/2a	4	USA:PA	0.97
DAIRY_GCA_004668045_1_PDT000129292_2_genomic	DAIRY NON-CHEESE	GCA_004668045.1	II	1/2a	4	USA:NY	0.969
DAIRY_GCA_004668065_1_PDT000129294_2_genomic	DAIRY NON-CHEESE	GCA_004668065.1	II	1/2a	7	USA:MI	0.969
DAIRY_GCA_004668085_1_PDT000129299_2_genomic	DAIRY NON-CHEESE	GCA_004668085.1	II	1/2a	4	USA:NY	0.969
DAIRY_GCA_004668105_1_PDT000129298_2_genomic	DAIRY NON-CHEESE	GCA_004668105.1	II	1/2a	7	USA:WI	0.969
DAIRY_GCA_004668125_1_PDT000129300_2_genomic	DAIRY NON-CHEESE	GCA_004668125.1	II	1/2a	4	USA:NY	0.969
DAIRY_GCA_004669205_1_PDT000129296_2_genomic	DAIRY NON-CHEESE	GCA_004669205.1	II	1/2a	4	USA:ID	0.968
DAIRY_GCA_004669525_1_PDT000129297_2_genomic	DAIRY NON-CHEESE	GCA_004669525.1	II	1/2a	4	USA:IA	0.97
DAIRY_GCA_004669545_1_PDT000129295_2_genomic	DAIRY NON-CHEESE	GCA_004669545.1	II	1/2a	9	USA:WI	0.967
DAIRY_GCA_004671145_1_PDT000130400_2_genomic	DAIRY NON-CHEESE	GCA_004671145.1	II	1/2a	4	USA:PA	0.97
DAIRY_GCA_004671185_1_PDT000130402_2_genomic	DAIRY NON-CHEESE	GCA_004671185.1	II	1/2a	7	USA:CA	0.968
DAIRY_GCA_004671225_1_PDT000130404_2_genomic	DAIRY NON-CHEESE	GCA_004671225.1	II	1/2a	7	USA:WI	0.969
DAIRY_GCA_004671265_1_PDT000130403_2_genomic	DAIRY NON-CHEESE	GCA_004671265.1	II	1/2a	4	USA:PA	0.969
DAIRY_GCA_004671285_1_PDT000130405_2_genomic	DAIRY NON-CHEESE	GCA_004671285.1	II	1/2a	4	USA:PA	0.969
DAIRY_GCA_004671305_1_PDT000130401_2_genomic	DAIRY NON-CHEESE	GCA_004671305.1	II	1/2a	4	USA:NY	0.967
DAIRY_GCA_004671325_1_PDT000130412_2_genomic	DAIRY NON-CHEESE	GCA_004671325.1	II	1/2a	6	USA:CA	0.97
DAIRY_GCA_004671405_1_PDT000130415_2_genomic	DAIRY NON-CHEESE	GCA_004671405.1	II	1/2a	9	USA:NY	0.97
DAIRY_GCA_004671665_1_PDT000130408_2_genomic	DAIRY NON-CHEESE	GCA_004671665.1	II	1/2a	4	USA:WI	0.969
DAIRY_GCA_004671685_1_PDT000130410_2_genomic	DAIRY NON-CHEESE	GCA_004671685.1	II	1/2a	4	USA:ID	0.969
DAIRY_GCA_004672125_1_PDT000130409_2_genomic	DAIRY NON-CHEESE	GCA_004672125.1	II	1/2a	9	USA:NY	0.969
DAIRY_GCA_004672885_1_PDT000131641_2_genomic	DAIRY NON-CHEESE	GCA_004672885.1	II	1/2a	7	USA:MN	0.969
DAIRY_GCA_004672945_1_PDT000131644_2_genomic	DAIRY NON-CHEESE	GCA_004672945.1	II	1/2a	4	USA:VT	0.969
DAIRY_GCA_004673005_1_PDT000131645_2_genomic	DAIRY NON-CHEESE	GCA_004673005.1	II	1/2a	4	USA:NY	0.97
DAIRY_GCA_004673965_1_PDT000131650_2_genomic	DAIRY NON-CHEESE	GCA_004673965.1	II	1/2a	4	USA:IA	0.969
DAIRY_GCA_004673985_1_PDT000131651_2_genomic	DAIRY NON-CHEESE	GCA_004673985.1	II	1/2a	7	USA:WI	0.969
DAIRY_GCA_004674395_1_PDT000131654_2_genomic	DAIRY NON-CHEESE	GCA_004674395.1	II	1/2a	7	USA:MI	0.969
DAIRY_GCA_004687285_1_PDT000193038_2_genomic	CHEESE	GCA_004687285.1	I	4b	2	USA:NY	0.969
DAIRY_GCA_004688585_1_PDT000193047_2_genomic	DAIRY NON-CHEESE	GCA_004688585.1	I	1/2b	2	USA:NY	0.967
DAIRY_GCA_004689225_1_PDT000193048_2_genomic	DAIRY NON-CHEESE	GCA_004689225.1	I	4b	2	USA:NY	0.964
DAIRY_GCA_004689365_1_PDT000199011_2_genomic	CHEESE	GCA_004689365.1	I	4b	2	USA	0.966
DAIRY_GCA_004689825_1_PDT000198005_2_genomic	CHEESE	GCA_004689825.1	I	4b	2	USA:NY	0.968
DAIRY_GCA_004690025_1_PDT000197978_2_genomic	DAIRY NON-CHEESE	GCA_004690025.1	II	1/2a	4	USA:NY	0.969
DAIRY_GCA_004711885_1_PDT000044354_3_genomic	CHEESE	GCA_004711885.1	II	1/2c	10	Germany	0.97
DAIRY_GCA_004712665_1_PDT000102543_3_genomic	DAIRY NON-CHEESE	GCA_004712665.1	I	1/2b	2		0.969
DAIRY_GCA_004712745_1_PDT000102552_3_genomic	DAIRY NON-CHEESE	GCA_004712745.1	II	1/2a	4	USA:MA	0.97
DAIRY_GCA_004713825_1_PDT000102554_3_genomic	DAIRY NON-CHEESE	GCA_004713825.1	I	4b	2		0.969
DAIRY_GCA_004721545_1_PDT000206433_3_genomic	CHEESE	GCA_004721545.1	I	1/2b	1	USA:MI	0.969
DAIRY_GCA_004722075_1_PDT000199153_3_genomic	CHEESE	GCA_004722075.1	I	1/2b	2	USA:MI	0.958
DAIRY_GCA_004722825_1_PDT000199154_3_genomic	CHEESE	GCA_004722825.1	II	1/2a	4	USA:MI	0.97
DAIRY_GCA_004725805_1_PDT000232202_3_genomic	DAIRY NON-CHEESE	GCA_004725805.1	II	1/2c	10	Italy	0.969
DAIRY_GCA_004731005_1_PDT000373220_2_genomic	DAIRY NON-CHEESE	GCA_004731005.1	II	1/2a	9	USA:MI	0.97
DAIRY_GCA_004764105_1_PDT000485337_1_genomic	CHEESE	GCA_004764105.1	I	1/2b	2	USA	0.969
DAIRY_GCA_007468955_1_PDT000544819_1_genomic	DAIRY NON-CHEESE	GCA_007468955.1	II	1/2a	4	USA:NY	0.97
DAIRY_GCA_007468975_1_PDT000544818_1_genomic	DAIRY NON-CHEESE	GCA_007468975.1	II	1/2a	4	USA:NY	0.966
DAIRY_GCA_008678595_1_PDT000590404_1_genomic	CHEESE	GCA_008678595.1	I	1/2b	2	Uruguay	0.97
DAIRY_GCA_009258165_1_PDT000533566_2_genomic	DAIRY NON-CHEESE	GCA_009258165.1	II	1/2a	4	Italy	0.969
DAIRY_GCA_010018425_1_PDT000642048_1_genomic	CHEESE	GCA_010018425.1	I	1/2b	2	Uruguay	0.968
DAIRY_GCA_010018445_1_PDT000642049_1_genomic	CHEESE	GCA_010018445.1	I	4b	2	Uruguay	0.97
DAIRY_GCA_010019425_1_PDT000645894_1_genomic	CHEESE	GCA_010019425.1	II	1/2a	9	USA:PA	0.969
DAIRY_GCA_010034925_1_PDT000655838_1_genomic	CHEESE	GCA_010034925.1	I	1/2b	1	USA:PA	0.962
DAIRY_GCA_010034965_1_PDT000655849_1_genomic	CHEESE	GCA_010034965.1	II	1/2a	9	USA:PA	0.969
DAIRY_GCA_010090935_1_PDT000642018_1_genomic	CHEESE	GCA_010090935.1	I	4b	2	Uruguay	0.969
DAIRY_GCA_010091455_1_PDT000641456_1_genomic	CHEESE	GCA_010091455.1	I	4b	2	Uruguay	0.964
DAIRY_GCA_010098305_1_PDT000126868_1_genomic	CHEESE	GCA_010098305.1	I	4b	2	Australia: Sydney	0.956
GCF_000008285_1_ASM828v1_4b_F2365_genomic	REFERENCE	GCF_000008285.1	II	1/2a	2	USA: MN	0.958
MEAT_GCA_002446015_1_ASM244601v1_genomic	MEAT	GCA_002446015.1	II	1/2c	10	Italy	0.968
MEAT_GCA_002446115_1_ASM244611v1_genomic	MEAT	GCA_002446115.1	II	1/2a	4	Italy	0.97
MEAT_GCA_002446775_1_ASM244677v1_genomic	MEAT	GCA_002446775.1	II	1/2c	10	Italy	0.97
MEAT_GCA_002523365_1_ASM252336v1_genomic	MEAT	GCA_002523365.1	II	1/2a	9	Italy	0.968
MEAT_GCA_002526485_1_ASM252648v1_genomic	MEAT	GCA_002526485.1	II	1/2a	9	Italy	0.968
MEAT_GCA_002526545_1_ASM252654v1_genomic	MEAT	GCA_002526545.1	II	1/2c	10	Italy	0.97
MEAT_GCA_002526615_1_ASM252661v1_genomic	MEAT	GCA_002526615.1	II	1/2c	10	Italy	0.947
MEAT_GCA_002526775_1_ASM252677v1_genomic	MEAT	GCA_002526775.1	I	4b	2	Italy	0.968
MEAT_GCA_002527135_1_ASM252713v1_genomic	MEAT	GCA_002527135.1	II	1/2a	5	Italy	0.97
MEAT_GCA_002527565_1_ASM252756v1_genomic	MEAT	GCA_002527565.1	II	1/2c	10	Italy	0.968
MEAT_GCA_002527965_1_ASM252796v1_genomic	MEAT	GCA_002527965.1	II	1/2c	10	Italy	0.968
MEAT_GCA_002527995_1_ASM252799v1_genomic	MEAT	GCA_002527995.1	II	1/2a	4	Italy	0.96
MEAT_GCA_002528115_1_ASM252811v1_genomic	MEAT	GCA_002528115.1	I	4b	2	Italy	0.96
MEAT_GCA_002528235_1_ASM252823v1_genomic	MEAT	GCA_002528235.1	II	1/2a	10	Italy	0.968
MEAT_GCA_002528535_1_ASM252853v1_genomic	MEAT	GCA_002528535.1	II	1/2a	9	Italy	0.97
MEAT_GCA_002528665_1_ASM252866v1_genomic	MEAT	GCA_002528665.1	II	1/2a	4	Italy	0.97
MEAT_GCA_002529625_1_ASM252962v1_genomic	MEAT	GCA_002529625.1	II	1/2c	10	Italy	0.97
MEAT_GCA_003011215_1_ASM301121v1_genomic	MEAT	GCA_003011215.1	II	1/2c	10	Canada: Quebec	0.97
MEAT_GCA_003011225_1_ASM301122v1_genomic	MEAT	GCA_003011225.1	II	1/2c	10	Canada: Quebec	0.97
MEAT_GCA_003011235_1_ASM301123v1_genomic	MEAT	GCA_003011235.1	I	1/2b	1	Canada: Quebec	0.97
MEAT_GCA_003011295_1_ASM301129v1_genomic	MEAT	GCA_003011295.1	I	4b	2	Canada: Quebec	0.97
MEAT_GCA_003011355_1_ASM301135v1_genomic	MEAT	GCA_003011355.1	II	1/2c	10	Canada: Quebec	0.97
MEAT_GCA_003011395_1_ASM301139v1_genomic	MEAT	GCA_003011395.1	I	1/2b	1	Canada: Quebec	0.97
MEAT_GCA_003011575_1_ASM301157v1_genomic	MEAT	GCA_003011575.1	I	4b	2	Canada: Quebec	0.97
MEAT_GCA_003011635_1_ASM301163v1_genomic	MEAT	GCA_003011635.1	II	1/2c	10	Canada: Quebec	0.97
MEAT_GCA_003011755_1_ASM301175v1_genomic	MEAT	GCA_003011755.1	I	1/2b	1	Canada: Quebec	0.97
MEAT_GCA_003919375_1_PDT000391498_1_genomic	MEAT	GCA_003919375.1	I	1/2b	1	USA	0.97
MEAT_GCA_003920675_1_PDT000391501_1_genomic	MEAT	GCA_003920675.1	I	1/2b	2	USA	0.969
MEAT_GCA_004142425_1_PDT000391481_1_genomic	MEAT	GCA_004142425.1	I	1/2b	2	USA	0.969
MEAT_GCA_004142525_1_PDT000391484_1_genomic	MEAT	GCA_004142525.1	I	4b	2	USA	0.969
MEAT_GCA_004386485_1_PDT000391461_1_genomic	MEAT	GCA_004386485.1	II	1/2c	10	USA	0.969
MEAT_GCA_004394345_1_PDT000391504_1_genomic	MEAT	GCA_004394345.1	I	1/2b	1	USA	0.958
MEAT_GCA_004412725_1_PDT000430719_1_genomic	MEAT	GCA_004412725.1	II	1/2c	10	USA:NY	0.97
MEAT_GCA_004413165_1_PDT000455189_1_genomic	MEAT	GCA_004413165.1	I	4b	2	USA:NY	0.969
MEAT_GCA_004457435_1_PDT000391491_1_genomic	MEAT	GCA_004457435.1	I	4b	2	USA	0.969
MEAT_GCA_004468165_1_PDT000430615_1_genomic	MEAT	GCA_004468165.1	II	1/2a	4	USA:NY	0.969
MEAT_GCA_004468225_1_PDT000432487_1_genomic	MEAT	GCA_004468225.1	II	1/2a	5	USA:NY	0.97
MEAT_GCA_004468285_1_PDT000430613_1_genomic	MEAT	GCA_004468285.1	II	1/2a	5	USA:NY	0.97
MEAT_GCA_004468405_1_PDT000432490_1_genomic	MEAT	GCA_004468405.1	I	4b	2	USA:NY	0.97
MEAT_GCA_004468425_1_PDT000432489_1_genomic	MEAT	GCA_004468425.1	I	1/2b	1	USA:NY	0.964
MEAT_GCA_004468445_1_PDT000432491_1_genomic	MEAT	GCA_004468445.1	I	1/2b	1	USA:NY	0.969
MEAT_GCA_004468665_1_PDT000429495_1_genomic	MEAT	GCA_004468665.1	I	4b	2	USA:NY	0.967
MEAT_GCA_004468925_1_PDT000430624_1_genomic	MEAT	GCA_004468925.1	II	1/2a	8	USA:NY	0.969
MEAT_GCA_004468945_1_PDT000430621_1_genomic	MEAT	GCA_004468945.1	II	1/2c	10	USA:NY	0.97
MEAT_GCA_004469105_1_PDT000430631_1_genomic	MEAT	GCA_004469105.1	I	1/2b	1	USA:NY	0.968
MEAT_GCA_004469205_1_PDT000430694_1_genomic	MEAT	GCA_004469205.1	II	1/2a	4	USA:NY	0.968
MEAT_GCA_004469225_1_PDT000431691_1_genomic	MEAT	GCA_004469225.1	II	1/2c	10	USA:NY	0.97
MEAT_GCA_004469705_1_PDT000432481_1_genomic	MEAT	GCA_004469705.1	II	1/2a	8	USA:NY	0.97
MEAT_GCA_004470105_1_PDT000439481_1_genomic	MEAT	GCA_004470105.1	II	1/2c	10	USA:NY	0.97
MEAT_GCA_004470245_1_PDT000439454_1_genomic	MEAT	GCA_004470245.1	I	4b	2	USA:NY	0.97
MEAT_GCA_004471365_1_PDT000439440_1_genomic	MEAT	GCA_004471365.1	II	1/2a	4	USA:NY	0.97
MEAT_GCA_004472145_1_PDT000454751_1_genomic	MEAT	GCA_004472145.1	II	1/2a	8	USA:NY	0.97
MEAT_GCA_004472885_1_PDT000455183_1_genomic	MEAT	GCA_004472885.1	I	1/2b	1	USA:NY	0.97
MEAT_GCA_004473085_1_PDT000431656_2_genomic	MEAT	GCA_004473085.1	I	1/2b	1	USA:NY	0.968
MEAT_GCA_004474285_1_PDT000463959_1_genomic	MEAT	GCA_004474285.1	II	1/2a	5	USA:NY	0.968
MEAT_GCA_004474305_1_PDT000463948_1_genomic	MEAT	GCA_004474305.1	II	1/2c	10	USA:NY	0.97
MEAT_GCA_004474325_1_PDT000463941_1_genomic	MEAT	GCA_004474325.1	II	1/2a	4	USA:NY	0.969
MEAT_GCA_004657465_1_PDT000113652_2_genomic	MEAT	GCA_004657465.1	I	1/2b	1	USA:FL	0.968
MEAT_GCA_004701265_1_PDT000295673_2_genomic	MEAT	GCA_004701265.1	II	1/2a	8	USA:NY	0.97
MEAT_GCA_004703065_1_PDT000303033_2_genomic	MEAT	GCA_004703065.1	II	1/2a	8	USA:NY	0.97
MEAT_GCA_004704065_1_PDT000303024_2_genomic	MEAT	GCA_004704065.1	II	1/2c	10	USA:NY	0.97
MEAT_GCA_004704665_1_PDT000303039_2_genomic	MEAT	GCA_004704665.1	II	1/2a	4	USA:NY	0.967
MEAT_GCA_004704705_1_PDT000303047_2_genomic	MEAT	GCA_004704705.1	II	1/2a	4	USA:NY	0.97
MEAT_GCA_004709215_1_PDT000040814_3_genomic	MEAT	GCA_004709215.1	II	1/2c	10	United Kingdom	0.97
MEAT_GCA_004709455_1_PDT000040807_3_genomic	MEAT	GCA_004709455.1	II	1/2c	10	United Kingdom	0.97
MEAT_GCA_004709495_1_PDT000040806_3_genomic	MEAT	GCA_004709495.1	II	1/2c	10	United Kingdom	0.97
MEAT_GCA_004710725_1_PDT000040810_4_genomic	MEAT	GCA_004710725.1	II	1/2c	10	United Kingdom	0.968
MEAT_GCA_004710825_1_PDT000040808_3_genomic	MEAT	GCA_004710825.1	I	1/2b	2	United Kingdom	0.97
MEAT_GCA_004710885_1_PDT000040813_3_genomic	MEAT	GCA_004710885.1	II	1/2a	4	United Kingdom	0.969
MEAT_GCA_004711325_1_PDT000040809_4_genomic	MEAT	GCA_004711325.1	II	1/2c	10	United Kingdom	0.97
MEAT_GCA_004711725_1_PDT000040811_3_genomic	MEAT	GCA_004711725.1	II	1/2a	9	United Kingdom	0.961
MEAT_GCA_004717985_1_PDT000176864_3_genomic	MEAT	GCA_004717985.1	II	1/2a	4	United Kingdom	0.96
MEAT_GCA_004718025_1_PDT000176818_3_genomic	MEAT	GCA_004718025.1	I	1/2b	2	United Kingdom	0.96
MEAT_GCA_004718645_1_PDT000176808_3_genomic	MEAT	GCA_004718645.1	II	1/2c	10	United Kingdom	0.96
MEAT_GCA_004718685_1_PDT000176809_3_genomic	MEAT	GCA_004718685.1	I	1/2b	2	United Kingdom	0.96
MEAT_GCA_004718705_1_PDT000176820_3_genomic	MEAT	GCA_004718705.1	II	1/2c	10	United Kingdom	0.96
MEAT_GCA_004720585_1_PDT000176802_3_genomic	MEAT	GCA_004720585.1	I	4b	2	United Kingdom	0.958
MEAT_GCA_004720605_1_PDT000176794_3_genomic	MEAT	GCA_004720605.1	I	4b	2	United Kingdom	0.96
MEAT_GCA_004720645_1_PDT000176824_3_genomic	MEAT	GCA_004720645.1	II	1/2a	9	United Kingdom	0.958
MEAT_GCA_004720665_1_PDT000176795_3_genomic	MEAT	GCA_004720665.1	II	1/2a	7	United Kingdom	0.936
MEAT_GCA_004720725_1_PDT000176857_3_genomic	MEAT	GCA_004720725.1	II	1/2a	4	United Kingdom	0.949
MEAT_GCA_004720745_1_PDT000176828_3_genomic	MEAT	GCA_004720745.1	II	1/2a	9	United Kingdom	0.96
MEAT_GCA_004720765_1_PDT000176852_3_genomic	MEAT	GCA_004720765.1	I	4b	2	United Kingdom	0.96
MEAT_GCA_004720805_1_PDT000176880_3_genomic	MEAT	GCA_004720805.1	II	1/2a	9	United Kingdom	0.961
MEAT_GCA_004720845_1_PDT000176887_3_genomic	MEAT	GCA_004720845.1	I	4b	2	United Kingdom	0.96
MEAT_GCA_004720865_1_PDT000176858_3_genomic	MEAT	GCA_004720865.1	I	4b	2	United Kingdom	0.97
MEAT_GCA_004720885_1_PDT000176898_3_genomic	MEAT	GCA_004720885.1	II	1/2a	4	United Kingdom	0.96
MEAT_GCA_004720905_1_PDT000176910_3_genomic	MEAT	GCA_004720905.1	II	1/2c	10	United Kingdom	0.96
MEAT_GCA_004720925_1_PDT000176900_3_genomic	MEAT	GCA_004720925.1	II	1/2c	10	United Kingdom	0.96
MEAT_GCA_004720945_1_PDT000176919_3_genomic	MEAT	GCA_004720945.1	II	1/2c	10	United Kingdom	0.96
MEAT_GCA_004720985_1_PDT000176922_3_genomic	MEAT	GCA_004720985.1	II	1/2c	10	United Kingdom	0.96
MEAT_GCA_004721065_1_PDT000176954_3_genomic	MEAT	GCA_004721065.1	II	1/2a	9	United Kingdom	0.96
MEAT_GCA_004721145_1_PDT000176971_3_genomic	MEAT	GCA_004721145.1	II	1/2a	9	United Kingdom	0.961
MEAT_GCA_004721165_1_PDT000176956_3_genomic	MEAT	GCA_004721165.1	II	1/2a	4	United Kingdom	0.956
MEAT_GCA_004721185_1_PDT000176964_3_genomic	MEAT	GCA_004721185.1	II	1/2a	6	United Kingdom	0.945
MEAT_GCA_004721205_1_PDT000176969_3_genomic	MEAT	GCA_004721205.1	II	1/2c	10	United Kingdom	0.949
MEAT_GCA_004721215_1_PDT000176961_3_genomic	MEAT	GCA_004721215.1	II	1/2a	4	United Kingdom	0.951
MEAT_GCA_004721285_1_PDT000176955_3_genomic	MEAT	GCA_004721285.1	II	1/2a	9	United Kingdom	0.97
MEAT_GCA_004721325_1_PDT000176957_3_genomic	MEAT	GCA_004721325.1	II	1/2a	8	United Kingdom	0.96
MEAT_GCA_004721345_1_PDT000176982_3_genomic	MEAT	GCA_004721345.1	II	1/2a	9	United Kingdom	0.958
MEAT_GCA_004721405_1_PDT000176941_3_genomic	MEAT	GCA_004721405.1	I	4b	2	United Kingdom	0.96
MEAT_GCA_004721905_1_PDT000176899_4_genomic	MEAT	GCA_004721905.1	II	1/2a	4	United Kingdom	0.956
MEAT_GCA_004722005_1_PDT000193115_3_genomic	MEAT	GCA_004722005.1	I	4b	2	United Kingdom	0.96
MEAT_GCA_004722285_1_PDT000193116_3_genomic	MEAT	GCA_004722285.1	I	1/2b	2	United Kingdom	0.96
MEAT_GCA_004722485_1_PDT000176944_4_genomic	MEAT	GCA_004722485.1	II	1/2a	4	United Kingdom	0.96
MEAT_GCA_004722565_1_PDT000193118_3_genomic	MEAT	GCA_004722565.1	I	4b	2	United Kingdom	0.96
MEAT_GCA_004722645_1_PDT000193109_3_genomic	MEAT	GCA_004722645.1	II	1/2a	9	United Kingdom	0.96
MEAT_GCA_004722685_1_PDT000193122_3_genomic	MEAT	GCA_004722685.1	I	4b	2	United Kingdom	0.96
MEAT_GCA_004722705_1_PDT000193131_3_genomic	MEAT	GCA_004722705.1	II	1/2c	10	United Kingdom	0.96
MEAT_GCA_004722725_1_PDT000193123_3_genomic	MEAT	GCA_004722725.1	I	4b	2	United Kingdom	0.96
MEAT_GCA_004722805_1_PDT000176942_4_genomic	MEAT	GCA_004722805.1	II	1/2c	10	United Kingdom	0.937
MEAT_GCA_004723025_1_PDT000176983_3_genomic	MEAT	GCA_004723025.1	I	1/2b	2	United Kingdom	0.958
MEAT_GCA_004723085_1_PDT000176939_3_genomic	MEAT	GCA_004723085.1	II	1/2a	4	United Kingdom	0.97
MEAT_GCA_004723225_1_PDT000176978_3_genomic	MEAT	GCA_004723225.1	I	4b	2	United Kingdom	0.97
MEAT_GCA_004723285_1_PDT000193112_3_genomic	MEAT	GCA_004723285.1	II	1/2a	9	United Kingdom	0.955
MEAT_GCA_004723305_1_PDT000176930_4_genomic	MEAT	GCA_004723305.1	II	1/2c	10	United Kingdom	0.959
MEAT_GCA_004723405_1_PDT000176948_4_genomic	MEAT	GCA_004723405.1	I	1/2b	1	United Kingdom	0.97
MEAT_GCA_004723645_1_PDT000176981_4_genomic	MEAT	GCA_004723645.1	II	1/2c	10	United Kingdom	0.97
MEAT_GCA_004723725_1_PDT000193119_3_genomic	MEAT	GCA_004723725.1	I	1/2b	1	United Kingdom	0.969
MEAT_GCA_004723785_1_PDT000193121_3_genomic	MEAT	GCA_004723785.1	II	1/2c	10	United Kingdom	0.968
MEAT_GCA_004724945_1_PDT000123584_4_genomic	MEAT	GCA_004724945.1	II	1/2a	3	Italy	0.96
MEAT_GCA_004731595_1_PDT000176869_3_genomic	MEAT	GCA_004731595.1	I	4b	2	United Kingdom	0.958
MEAT_GCA_008340725_1_PDT000579125_1_genomic	MEAT	GCA_008340725.1	II	1/2a	8	USA:NY	0.97
MEAT_GCA_008807495_1_ASM880749v1_genomic	MEAT	GCA_008807495.1	II	1/2c	10	Poland	0.943
MEAT_GCA_009091185_1_PDT000604879_1_genomic	MEAT	GCA_009091185.1	I	1/2b	1	USA:NY	0.958
MEAT_GCA_009108545_1_PDT000604875_1_genomic	MEAT	GCA_009108545.1	II	1/2a	5	USA:NY	0.959
MEAT_GCA_009108825_1_PDT000604839_1_genomic	MEAT	GCA_009108825.1	II	1/2a	4	USA:NY	0.958
MEAT_GCA_009109285_1_PDT000604825_1_genomic	MEAT	GCA_009109285.1	I	4b	2	USA:NY	0.96
SEA_GCA_002445805_1_ASM244580v1_genomic	SEAFOOD	GCA_002445805.1	II	1/2c	10	Italy	0.97
SEA_GCA_002445865_1_ASM244586v1_genomic	SEAFOOD	GCA_002445865.1	II	1/2a	7	Italy	0.96
SEA_GCA_002445925_1_ASM244592v1_genomic	SEAFOOD	GCA_002445925.1	II	1/2a	10	Italy	0.958
SEA_GCA_002446585_1_ASM244658v1_genomic	SEAFOOD	GCA_002446585.1	II	1/2a	4	Italy	0.966
SEA_GCA_002526015_1_ASM252601v1_genomic	SEAFOOD	GCA_002526015.1	II	1/2a	4	Italy	0.958
SEA_GCA_002526035_1_ASM252603v1_genomic	SEAFOOD	GCA_002526035.1	I	1/2b	2	Italy	0.956
SEA_GCA_002526095_1_ASM252609v1_genomic	SEAFOOD	GCA_002526095.1	II	1/2a	10	Italy	0.97
SEA_GCA_002526135_1_ASM252613v1_genomic	SEAFOOD	GCA_002526135.1	II	1/2a	4	Italy	0.956
SEA_GCA_002527215_1_ASM252721v1_genomic	SEAFOOD	GCA_002527215.1	II	1/2a	4	Italy	0.96
SEA_GCA_003679475_1_PDT000350337_1_genomic	SEAFOOD	GCA_003679475.1	II	1/2a	4	United Kingdom	0.969
SEA_GCA_004150925_1_PDT000046916_3_genomic	SEAFOOD	GCA_004150925.1	II	1/2a	8	USA:CA	0.96
SEA_GCA_004389285_1_PDT000086522_2_genomic	SEAFOOD	GCA_004389285.1	II	1/2a	4	USA:FL	0.97
SEA_GCA_004390165_1_PDT000107447_2_genomic	SEAFOOD	GCA_004390165.1	II	1/2a	4	USA:FL	0.96
SEA_GCA_004392405_1_PDT000382820_1_genomic	SEAFOOD	GCA_004392405.1	II	1/2a	8	USA	0.96
SEA_GCA_004393885_1_PDT000001270_5_genomic	SEAFOOD	GCA_004393885.1	II	1/2a	5	USA:WA	0.961
SEA_GCA_004393905_1_PDG000000001_1644_genomic	SEAFOOD	GCA_004393905.1	II	1/2a	5	Canada	0.937
SEA_GCA_004398445_1_PDT000077340_3_genomic	SEAFOOD	GCA_004398445.1	II	1/2a	8	USA:NY	0.969
SEA_GCA_004398745_1_PDT000085365_2_genomic	SEAFOOD	GCA_004398745.1	II	1/2a	4	USA:FL	0.96
SEA_GCA_004408265_1_PDT000410314_1_genomic	SEAFOOD	GCA_004408265.1	II	1/2a	4	Norway	0.969
SEA_GCA_004416905_1_PDT000081190_2_genomic	SEAFOOD	GCA_004416905.1	I	1/2b	1	Chile	0.96
SEA_GCA_004418005_1_PDT000086521_2_genomic	SEAFOOD	GCA_004418005.1	II	1/2a	9	USA:FL	0.96
SEA_GCA_004426685_1_PDT000159033_2_genomic	SEAFOOD	GCA_004426685.1	I	1/2b	2	USA: WA	0.969
SEA_GCA_004444805_1_PDT000274327_2_genomic	SEAFOOD	GCA_004444805.1	II	1/2a	4	USA: WA	0.969
SEA_GCA_004444905_1_PDT000274708_2_genomic	SEAFOOD	GCA_004444905.1	I	4b	2	USA: OR	0.97
SEA_GCA_004445325_1_PDT000044705_2_genomic	SEAFOOD	GCA_004445325.1	II	1/2a	4	USA:VA	0.97
SEA_GCA_004449185_1_PDT000302995_2_genomic	SEAFOOD	GCA_004449185.1	I	4b	2	Denmark	0.968
SEA_GCA_004450085_1_PDT000302944_2_genomic	SEAFOOD	GCA_004450085.1	II	1/2a	6	USA:NY	0.969
SEA_GCA_004453345_1_PDT000001269_5_genomic	SEAFOOD	GCA_004453345.1	II	1/2a	5	USA:WA	0.969
SEA_GCA_004460625_1_PDT000409600_1_genomic	SEAFOOD	GCA_004460625.1	II	1/2a	4	USA: NY	0.969
SEA_GCA_004461005_1_PDT000410271_1_genomic	SEAFOOD	GCA_004461005.1	II	1/2a	8	USA: NY	0.97
SEA_GCA_004461205_1_PDT000304721_3_genomic	SEAFOOD	GCA_004461205.1	II	1/2a	4	United Kingdom	0.97
SEA_GCA_004461385_1_PDT000410180_1_genomic	SEAFOOD	GCA_004461385.1	II	1/2a	8	USA: NY	0.969
SEA_GCA_004461425_1_PDT000410186_1_genomic	SEAFOOD	GCA_004461425.1	II	1/2a	4	United Kingdom	0.97
SEA_GCA_004461445_1_PDT000410189_1_genomic	SEAFOOD	GCA_004461445.1	II	1/2a	4	Canada	0.969
SEA_GCA_004461465_1_PDT000410182_1_genomic	SEAFOOD	GCA_004461465.1	II	1/2a	4	United Kingdom	0.969
SEA_GCA_004461565_1_PDT000410184_1_genomic	SEAFOOD	GCA_004461565.1	II	1/2a	9	Norway	0.969
SEA_GCA_004461925_1_PDT000412248_1_genomic	SEAFOOD	GCA_004461925.1	II	1/2a	4	Norway	0.969
SEA_GCA_004465585_1_PDT000418647_1_genomic	SEAFOOD	GCA_004465585.1	II	1/2a	7	USA: WA	0.969
SEA_GCA_004495045_1_PDT000081169_2_genomic	SEAFOOD	GCA_004495045.1	II	1/2c	10	USA: AK	0.97
SEA_GCA_004495965_1_PDT000081240_3_genomic	SEAFOOD	GCA_004495965.1	II	1/2a	8	USA: WA	0.97
SEA_GCA_004499225_1_PDT000085357_2_genomic	SEAFOOD	GCA_004499225.1	II	1/2a	9	USA:FL	0.969
SEA_GCA_004500545_1_PDT000086523_2_genomic	SEAFOOD	GCA_004500545.1	II	1/2a	4	USA:FL	0.969
SEA_GCA_004501845_1_PDT000085351_2_genomic	SEAFOOD	GCA_004501845.1	II	1/2a	4	USA:FL	0.969
SEA_GCA_004510205_1_PDT000107453_2_genomic	SEAFOOD	GCA_004510205.1	II	1/2a	4	USA:FL	0.969
SEA_GCA_004511065_1_PDT000107311_2_genomic	SEAFOOD	GCA_004511065.1	II	1/2a	8	USA:FL	0.97
SEA_GCA_004526945_1_PDT000473305_1_genomic	SEAFOOD	GCA_004526945.1	I	1/2b	2	USA:FL	0.97
SEA_GCA_004572595_1_PDT000143858_2_genomic	SEAFOOD	GCA_004572595.1	III	4c	3	USA:FL	0.97
SEA_GCA_004577515_1_PDT000150733_2_genomic	SEAFOOD	GCA_004577515.1	II	1/2a	6	USA:FL	0.97
SEA_GCA_004580615_1_PDT000153315_2_genomic	SEAFOOD	GCA_004580615.1	I	4b	2	USA:FL	0.969
SEA_GCA_004592305_1_PDT000176598_2_genomic	SEAFOOD	GCA_004592305.1	II	1/2a	8	USA:TX	0.969
SEA_GCA_004656805_1_PDT000113056_2_genomic	SEAFOOD	GCA_004656805.1	I	4b	2	USA:FL	0.97
SEA_GCA_004665295_1_PDT000127795_2_genomic	SEAFOOD	GCA_004665295.1	I	1/2b	2	USA:WA	0.969
SEA_GCA_004679045_1_PDT000138856_2_genomic	SEAFOOD	GCA_004679045.1	II	1/2a	4	USA:FL	0.969
SEA_GCA_004710035_1_PDT000000903_4_genomic	SEAFOOD	GCA_004710035.1	II	1/2a	8	USA: IL	0.969
SEA_GCA_009257445_1_PDT000584876_2_genomic	SEAFOOD	GCA_009257445.1	II	1/2a	6	France	0.969
SEA_GCA_009257725_1_PDT000584887_2_genomic	SEAFOOD	GCA_009257725.1	II	1/2a	5	France	0.97
SEA_GCA_009258705_1_PDT000584877_2_genomic	SEAFOOD	GCA_009258705.1	II	1/2a	5	France	0.969
SEA_GCA_009259105_1_PDT000584948_2_genomic	SEAFOOD	GCA_009259105.1	II	1/2a	4	France	0.97
SEA_GCA_009259245_1_PDT000584953_2_genomic	SEAFOOD	GCA_009259245.1	II	1/2a	4	France	0.969
SEA_GCA_009259385_1_PDT000584935_2_genomic	SEAFOOD	GCA_009259385.1	II	1/2a	5	France	0.97
SEA_GCA_900626225_1_PFR15A01_genomic	SEAFOOD	GCA_900626225.1	II	1/2a	4	New Zealand	0.97
SEA_GCA_900626265_1_PFR15A10_genomic	SEAFOOD	GCA_900626265.1	II	1/2a	9	New Zealand	0.97
SEA_GCA_900626355_1_PFR15E06_genomic	SEAFOOD	GCA_900626355.1	II	1/2a	8	New Zealand	0.97
SEA_GCA_900626395_1_PFR15C05_genomic	SEAFOOD	GCA_900626395.1	II	1/2a	9	New Zealand	0.97
SEA_GCA_900626545_1_PFR17A02_genomic	SEAFOOD	GCA_900626545.1	II	1/2a	9	New Zealand	0.97
SEA_GCA_900626575_1_PFR19C01_genomic	SEAFOOD	GCA_900626575.1	II	1/2a	8	New Zealand	0.97
SEA_GCA_900626585_1_PFR16H02_genomic	SEAFOOD	GCA_900626585.1	II	1/2a	8	New Zealand	0.97
SEA_GCA_900626595_1_PFR19C05_genomic	SEAFOOD	GCA_900626595.1	II	1/2a	4	New Zealand	0.97
SEA_GCA_900626615_1_PFR19E07_genomic	SEAFOOD	GCA_900626615.1	II	1/2a	4	New Zealand	0.97
SEA_GCA_900626645_1_PFR19H01_genomic	SEAFOOD	GCA_900626645.1	II	1/2a	9	New Zealand	0.968
SEA_GCA_900626665_1_PFR22A01_genomic	SEAFOOD	GCA_900626665.1	II	1/2a	6	New Zealand	0.966
SEA_GCA_900626675_1_PFR19F07_genomic	SEAFOOD	GCA_900626675.1	II	1/2a	7	New Zealand	0.97
SEA_GCA_900626685_1_PFR19J09_genomic	SEAFOOD	GCA_900626685.1	II	1/2a	7	New Zealand	0.97
SEA_GCA_900626755_1_PFR22B09_genomic	SEAFOOD	GCA_900626755.1	II	1/2a	5	New Zealand	0.97
SEA_GCA_900626915_1_PFR25C09_genomic	SEAFOOD	GCA_900626915.1	II	1/2a	9	New Zealand	0.97
SEA_GCA_900627235_1_PFR27E05_genomic	SEAFOOD	GCA_900627235.1	II	1/2a	9	New Zealand	0.97
SEA_GCA_900627275_1_PFR27G09_genomic	SEAFOOD	GCA_900627275.1	II	1/2a	9	New Zealand	0.97
SEA_GCA_900627415_1_PFR29D07_genomic	SEAFOOD	GCA_900627415.1	II	1/2a	4	New Zealand	0.97
SEA_GCA_900627505_1_PFR31G03_genomic	SEAFOOD	GCA_900627505.1	II	1/2a	9	New Zealand	0.97
VEG_GCA_001555535_1_ASM155553v1_genomic	FRUIT/VEGETABLE	GCA_001555535.1	I	4b	2	USA: MO	0.97
VEG_GCA_001555575_1_ASM155557v1_genomic	FRUIT/VEGETABLE	GCA_001555575.1	I	4b	2	USA: MO	0.97
VEG_GCA_002220325_1_ASM222032v1_genomic	FRUIT/VEGETABLE	GCA_002220325.1	I	1/2b	2	South Korea: Seoul	0.968
VEG_GCA_003607675_1_ASM360767v1_genomic	FRUIT/VEGETABLE	GCA_003607675.1	I	4b	2	USA:MD	0.96
VEG_GCA_003607715_1_ASM360771v1_genomic	FRUIT/VEGETABLE	GCA_003607715.1	I	4b	2	USA:MD	0.96
VEG_GCA_004359295_1_PDT000036236_2_genomic	FRUIT/VEGETABLE	GCA_004359295.1	II	1/2a	4	USA: CA	0.96
VEG_GCA_004381515_1_PDT000197902_2_genomic	FRUIT/VEGETABLE	GCA_004381515.1	II	1/2a	4	USA: CA	0.96
VEG_GCA_004384085_1_PDT000184387_2_genomic	FRUIT/VEGETABLE	GCA_004384085.1	II	1/2a	8	Mexico	0.96
VEG_GCA_004389945_1_PDT000025482_3_genomic	FRUIT/VEGETABLE	GCA_004389945.1	I	4b	2	USA:CA	0.949
VEG_GCA_004403665_1_PDT000036653_2_genomic	FRUIT/VEGETABLE	GCA_004403665.1	I	4b	2	USA:CA	0.96
VEG_GCA_004416425_1_PDT000072634_2_genomic	FRUIT/VEGETABLE	GCA_004416425.1	II	1/2a	4	USA:GA	0.956
VEG_GCA_004419705_1_PDT000025483_3_genomic	FRUIT/VEGETABLE	GCA_004419705.1	I	4b	2	USA:CA	0.96
VEG_GCA_004426795_1_PDT000036235_2_genomic	FRUIT/VEGETABLE	GCA_004426795.1	I	1/2b	2	USA: CA	0.96
VEG_GCA_004426815_1_PDT000036237_2_genomic	FRUIT/VEGETABLE	GCA_004426815.1	I	4b	2	USA: CA	0.96
VEG_GCA_004426835_1_PDT000036239_2_genomic	FRUIT/VEGETABLE	GCA_004426835.1	I	1/2b	2	USA: CA	0.96
VEG_GCA_004426875_1_PDT000036238_2_genomic	FRUIT/VEGETABLE	GCA_004426875.1	I	1/2b	2	USA: CA	0.945
VEG_GCA_004427875_1_PDT000036654_2_genomic	FRUIT/VEGETABLE	GCA_004427875.1	I	4b	2	USA:AR	0.96
VEG_GCA_004430535_1_PDT000184389_2_genomic	FRUIT/VEGETABLE	GCA_004430535.1	II	1/2a	4	Mexico	0.958
VEG_GCA_004430815_1_PDT000184388_2_genomic	FRUIT/VEGETABLE	GCA_004430815.1	II	1/2a	4	Mexico	0.96
VEG_GCA_004435345_1_PDT000200141_3_genomic	FRUIT/VEGETABLE	GCA_004435345.1	I	1/2b	2	USA:CA	0.96
VEG_GCA_004435355_1_PDT000200147_3_genomic	FRUIT/VEGETABLE	GCA_004435355.1	I	4b	2	USA: TX	0.96
VEG_GCA_004435405_1_PDT000200146_3_genomic	FRUIT/VEGETABLE	GCA_004435405.1	I	1/2b	2	USA:CA	0.96
VEG_GCA_004435525_1_PDT000200143_3_genomic	FRUIT/VEGETABLE	GCA_004435525.1	II	1/2a	4	USA:CA	0.96
VEG_GCA_004437145_1_PDT000200152_3_genomic	FRUIT/VEGETABLE	GCA_004437145.1	I	1/2b	2	USA:CA	0.958
VEG_GCA_004438905_1_PDT000214003_2_genomic	FRUIT/VEGETABLE	GCA_004438905.1	I	4b	2	Mexico	0.96
VEG_GCA_004439045_1_PDT000214005_2_genomic	FRUIT/VEGETABLE	GCA_004439045.1	II	1/2a	4	Mexico	0.96
VEG_GCA_004439485_1_PDT000200142_3_genomic	FRUIT/VEGETABLE	GCA_004439485.1	I	1/2b	2	USA:CA	0.96
VEG_GCA_004491285_1_PDT000069250_2_genomic	FRUIT/VEGETABLE	GCA_004491285.1	II	1/2a	7	Mexico	0.96
VEG_GCA_004492325_1_PDT000072482_2_genomic	FRUIT/VEGETABLE	GCA_004492325.1	I	4b	2	USA:CA	0.967
VEG_GCA_004492545_1_PDT000072544_2_genomic	FRUIT/VEGETABLE	GCA_004492545.1	III	4c	3	USA:MD	0.958
VEG_GCA_004493185_1_PDT000072632_2_genomic	FRUIT/VEGETABLE	GCA_004493185.1	I	4b	2	USA:MD	0.96
VEG_GCA_004508825_1_PDT000025486_3_genomic	FRUIT/VEGETABLE	GCA_004508825.1	II	1/2a	5	USA:NJ	0.96
VEG_GCA_004510865_1_PDT000025485_3_genomic	FRUIT/VEGETABLE	GCA_004510865.1	I	4b	2	USA:GA	0.96
VEG_GCA_004600575_1_PDT000219614_2_genomic	FRUIT/VEGETABLE	GCA_004600575.1	II	1/2a	4	Mexico	0.96
VEG_GCA_004600655_1_PDT000219624_2_genomic	FRUIT/VEGETABLE	GCA_004600655.1	II	1/2a	4	USA:OK	0.961
VEG_GCA_004675265_1_PDT000133527_2_genomic	FRUIT/VEGETABLE	GCA_004675265.1	II	1/2a	4	USA:MN	0.958
VEG_GCA_004714865_1_PDT000102684_3_genomic	FRUIT/VEGETABLE	GCA_004714865.1	II	1/2a	4		0.943
VEG_GCA_004717945_1_PDT000152078_3_genomic	FRUIT/VEGETABLE	GCA_004717945.1	I	4b	2	USA:OH	0.969
VEG_GCA_004726465_1_PDT000272419_3_genomic	FRUIT/VEGETABLE	GCA_004726465.1	II	1/2a	3	USA:MI	0.96
VEG_GCA_004736685_1_PDT000375808_2_genomic	FRUIT/VEGETABLE	GCA_004736685.1	II	1/2a	4	USA	0.96
VEG_GCA_004737125_1_PDT000375830_2_genomic	FRUIT/VEGETABLE	GCA_004737125.1	II	1/2a	4	USA	0.96
VEG_GCA_004737145_1_PDT000375833_2_genomic	FRUIT/VEGETABLE	GCA_004737145.1	I	4b	2	USA	0.96
VEG_GCA_004737285_1_PDT000375820_2_genomic	FRUIT/VEGETABLE	GCA_004737285.1	I	4b	2	USA	0.96
VEG_GCA_004737465_1_PDT000375806_2_genomic	FRUIT/VEGETABLE	GCA_004737465.1	II	1/2a	4	USA	0.969
VEG_GCA_004738305_1_PDT000375812_2_genomic	FRUIT/VEGETABLE	GCA_004738305.1	I	4b	2	USA	0.969
VEG_GCA_004738325_1_PDT000375837_2_genomic	FRUIT/VEGETABLE	GCA_004738325.1	II	1/2a	4	USA	0.969
VEG_GCA_004738705_1_PDT000375814_2_genomic	FRUIT/VEGETABLE	GCA_004738705.1	II	1/2a	7	USA	0.968
VEG_GCA_004738805_1_PDT000375832_2_genomic	FRUIT/VEGETABLE	GCA_004738805.1	II	1/2a	4	USA	0.953
VEG_GCA_004759465_1_PDT000381293_2_genomic	FRUIT/VEGETABLE	GCA_004759465.1	II	1/2a	4	USA	0.957
VEG_GCA_004759505_1_PDT000381283_2_genomic	FRUIT/VEGETABLE	GCA_004759505.1	II	1/2a	4	USA	0.958
VEG_GCA_004759585_1_PDT000381292_2_genomic	FRUIT/VEGETABLE	GCA_004759585.1	I	4b	2	USA	0.956
VEG_GCA_004760085_1_PDT000381286_2_genomic	FRUIT/VEGETABLE	GCA_004760085.1	II	1/2a	4	USA	0.962
VEG_GCA_004760105_1_PDT000381282_2_genomic	FRUIT/VEGETABLE	GCA_004760105.1	I	4b	2	USA	0.969
VEG_GCA_004760285_1_PDT000381271_2_genomic	FRUIT/VEGETABLE	GCA_004760285.1	I	1/2b	2	Mexico	0.969
VEG_GCA_004760345_1_PDT000381270_2_genomic	FRUIT/VEGETABLE	GCA_004760345.1	I	4b	2	Mexico	0.958
VEG_GCA_004760465_1_PDT000381284_2_genomic	FRUIT/VEGETABLE	GCA_004760465.1	I	1/2b	2	USA	0.97
VEG_GCA_004760705_1_PDT000381269_2_genomic	FRUIT/VEGETABLE	GCA_004760705.1	I	4b	2	USA	0.955
VEG_GCA_004760925_1_PDT000381274_2_genomic	FRUIT/VEGETABLE	GCA_004760925.1	II	1/2a	9	USA	0.955
VEG_GCA_004760965_1_PDT000381277_2_genomic	FRUIT/VEGETABLE	GCA_004760965.1	II	1/2a	4	USA	0.97
VEG_GCA_004760985_1_PDT000381273_2_genomic	FRUIT/VEGETABLE	GCA_004760985.1	II	1/2a	4	USA	0.953
VEG_GCA_004761005_1_PDT000381276_2_genomic	FRUIT/VEGETABLE	GCA_004761005.1	II	1/2a	4	USA	0.939
VEG_GCA_004761045_1_PDT000381279_2_genomic	FRUIT/VEGETABLE	GCA_004761045.1	I	4b	2	USA	0.964
VEG_GCA_004761065_1_PDT000381287_2_genomic	FRUIT/VEGETABLE	GCA_004761065.1	I	4b	2	USA	0.953
VEG_GCA_004761085_1_PDT000381281_2_genomic	FRUIT/VEGETABLE	GCA_004761085.1	II	1/2a	9	USA	0.96
VEG_GCA_004761125_1_PDT000381291_2_genomic	FRUIT/VEGETABLE	GCA_004761125.1	II	1/2a	4	USA	0.958
VEG_GCA_004761165_1_PDT000381290_2_genomic	FRUIT/VEGETABLE	GCA_004761165.1	II	1/2a	4	USA	0.956
VEG_GCA_004761205_1_PDT000381294_2_genomic	FRUIT/VEGETABLE	GCA_004761205.1	II	1/2a	7	USA	0.947
VEG_GCA_004761245_1_PDT000381296_2_genomic	FRUIT/VEGETABLE	GCA_004761245.1	II	1/2a	4	USA	0.97
VEG_GCA_004761745_1_PDT000382863_2_genomic	FRUIT/VEGETABLE	GCA_004761745.1	II	1/2a	7	Mexico	0.969
VEG_GCA_006093375_1_PDT000244511_3_genomic	FRUIT/VEGETABLE	GCA_006093375.1	I	4b	2	USA:CA	0.969
VEG_GCA_010078945_1_PDT000456817_2_genomic	FRUIT/VEGETABLE	GCA_010078945.1	I	4b	2	Canada
